# Supplementary material for: Development and validation of an LC-MS/MS method for ruxolitinib quantification: advancing personalized therapy in hematologic malignancies
Source: J Pharm Pharm Sci. 2024 Jun 28;27:12905. doi: 10.3389/jpps.2024.12905 (PMC11239354; doi:10.3389/jpps.2024.12905)
Supplement: Supplementary file 1 [file Table1.XLSX]

## Sheet: Sheet1
Patient No.	Gender	Age	Clinical Diagnosis	Drug Name	Initial Dose	Platelet Count	Plasma Concentration	Adjusted Dose
1	Male	51	T-cell Lymphoma	Ruxolitinib	5 mg/day	250000	13.13 ng/mL	5 mg/day
2	Male	51	T-cell Lymphoma	Ruxolitinib	5 mg/day	150000	12.29 ng/mL	5 mg/day
3	Female	54	T-cell Lymphoma	Ruxolitinib	5 mg/day	300000	10.76 ng/mL	10 mg/day
4	Male	16	T Lymphoblastic Leukemia	Ruxolitinib	5 mg/day	180000	11.52 ng/mL	5 mg/day
5	Male	55	T Lymphoblastic Leukemia	Ruxolitinib	5 mg/day	350000	58.98 ng/mL	5 mg/day
6	Male	34	Acute Leukemia	Ruxolitinib	5 mg/day	200000	18.35 ng/mL	5 mg/day
7	Female	28	Chronic Myeloid Leukemia	Ruxolitinib	10 mg/day	190000	45 ng/mL	10 mg/day
8	Male	65	Hodgkin Lymphoma	Ruxolitinib	10 mg/day	210000	134 ng/mL	5 mg/day
9	Female	23	Non-Hodgkin Lymphoma	Ruxolitinib	5 mg/day	165000	20 ng/mL	5 mg/day
10	Male	46	Myelodysplastic Syndromes	Ruxolitinib	5 mg/day	150000	23 ng/mL	5 mg/day
11	Female	37	Acute Myeloid Leukemia	Ruxolitinib	10 mg/day	220000	30 ng/mL	10 mg/day
12	Male	29	Chronic Lymphocytic Leukemia	Ruxolitinib	10 mg/day	275000	95 ng/mL	5mg/day
13	Female	42	Multiple Myeloma	Ruxolitinib	10 mg/day	230000	108 ng/mL	5 mg/day
14	Male	39	Hodgkin Lymphoma	Ruxolitinib	10 mg/day	195000	204 ng/mL	5 mg/day
15	Female	49	T-cell Lymphoma	Ruxolitinib	5 mg/day	185000	55 ng/mL	5 mg/day
16	Male	27	Acute Lymphoblastic Leukemia	Ruxolitinib	5 mg/day	145000	80 ng/mL	5 mg/day
17	Female	61	Chronic Myeloid Leukemia	Ruxolitinib	10 mg/day	260000	60 ng/mL	10 mg/day
18	Male	35	Acute Myeloid Leukemia	Ruxolitinib	5 mg/day	135000	25 ng/mL	5 mg/day
19	Female	58	Non-Hodgkin Lymphoma	Ruxolitinib	10 mg/day	175000	170 ng/mL	5 mg/day
20	Male	50	T-cell Lymphoma	Ruxolitinib	5 mg/day	160000	80 ng/mL	5 mg/day
